# Supplementary material for: Evaluation of Immunomodulatory Responses and Changed Wound Healing in Type 2 Diabetes—A Study Exploiting Dermal Fibroblasts from Diabetic and Non-Diabetic Human Donors
Source: Cells. 2021 Oct 28;10(11):2931. doi: 10.3390/cells10112931 (PMC8616411; doi:10.3390/cells10112931)
Supplement: Supplementary file 1 [file cells-10-02931-s001.zip]

Archive with 1 entries (1 files):
- cells-1387491-supplementary.pdf
